# Supplementary material for: Synthesis of the Natural Product 1,3-Dibehenyl-2-ferulyl Glyceride (Aquilaria malaccensis) and Its Derivatives
Source: Molecules. 2026 May 9;31(10):1593. doi: 10.3390/molecules31101593 (PMC13209407; doi:10.3390/molecules31101593)
Supplement: Supplementary file 1 [file molecules-31-01593-s001.zip]

Archive with 1 entries (1 files):
- molecules-4204437-supplementary.pdf
